# Supplementary material for: The value of serum neutralizing antibody in evaluating predictability of COVID-19 after recovery and the validation of vaccine
Source: BMC Infect Dis. 2023 Dec 20;23:895. doi: 10.1186/s12879-023-08465-9 (PMC10734152; doi:10.1186/s12879-023-08465-9)
Supplement: Supplementary file 2 — Supplementary Material 2 [file 12879_2023_8465_MOESM2_ESM.xlsx]

## Sheet: Sheet1
Supplementary table1. Basic clinical information for COVID-19 patients
No.	ID	Gender	Age	Day after onset	Severity
1	74824	Male	38	14	Normal
2	74838	Male	64	11	Heavy
3	74839	Male	70	24	Heavy
4	74844	Male	58	15	Normal
5	74847	Female	18	14	Normal
6	74851	Female	70	21	Heavy
7	74856	Male	39	13	Normal
8	74862	Female	65	8	Critical
9	74863	Male	38	30	Heavy
10	74865	Male	39	10	Normal
11	74866	Female	62	7	Normal
12	74869	Female	53	16	Heavy
13	74871	Female	67	13	Normal
14	74872	Male	50	14	Normal
15	74876	Male	35	9	Normal
16	74878	Male	62	7	Normal
17	74886	Female	46	11	Normal
18	74904	Male	34	6	Heavy
19	74905	Male	34	12	Normal
20	74906	Male	21	13	Normal
21	74907	Male	49	0	Normal
22	74908	Female	20	8	Normal
23	74909	Male	35	12	Normal
24	74910	Female	57	0	Normal
25	74912	Male	38	0	Heavy
26	74915	Female	24	0	Normal
27	74916	Female	24	12	Normal
28	74920	Female	38	12	Normal
29	74921	Female	56	15	Heavy
30	74922	Male	33	12	Normal
31	74923	Male	38	11	Normal
32	74926	Female	50	12	Normal
33	74928	Female	70	10	Heavy
34	74929	Female	55	16	Heavy
35	74933	Male	37	11	Normal
36	74936	Male	39	0	Light
37	74940	Female	38	24	Heavy
38	74946	Female	50	13	Normal
39	74949	Male	66	26	Normal
40	74950	Female	61	12	Normal
41	74951	Female	36	17	Normal
42	74952	Female	69	10	Heavy
43	74953	Female	56	10	Normal
44	74959	Female	46	18	Normal
45	74960	Female	20	0	Normal
46	74962	Male	29	14	Normal
47	74963	Male	38	6	Normal
48	74964	Female	50	4	Normal
49	74965	Male	47	15	Normal
50	74966	Male	29	0	Normal
51	74967	Female	38	0	Normal
52	74970	Male	46	0	Light
53	74972	Male	59	0	Critical
54	74973	Female	56	9	Normal
55	74976	Male	29	5	Normal
56	74977	Male	64	9	Normal
57	74986	Female	43	27	Normal
58	74987	Male	30	14	Light
59	74988	Male	30	6	Light
60	74990	Male	39	8	Light
61	74992	Female	37	11	Light
62	75000	Male	23	8	Light
63	75003	Female	20	18	Light
64	75004	Male	47	17	Light
65	75006	Female	34	5	Light
66	75017	Female	38	11	Normal
67	75018	Female	41	10	Light
68	75023	Male	26	6	Light
69	75054	Male	36	9	Heavy
70	75058	Male	44	10	Normal
71	75060	Male	28	0	Light
72	75061	Male	52	0	Normal
73	75064	Male	51	18	Heavy
74	75068	Male	46	0	Normal
75	75090	Female	74	10	Normal
76	75091	Male	77	0	Heavy
77	75095	Female	49	0	Light
78	75103	Female	40	8	Light
79	75109	Female	74	9	Normal
80	75110	Male	32	10	Normal
81	75111	Male	15	0	Light
82	75112	Male	53	9	Normal
83	75129	Male	37	6	Light
84	75130	Female	49	17	Light
85	75133	Male	43	9	Light
86	75135	Female	52	13	Normal
87	75136	Female	51	13	Light
88	75137	Female	72	6	Normal
89	75138	Male	68	19	Critical
90	75139	Female	12	7	Light
91	75140	Male	44	13	Light
92	75141	Male	33	8	Normal
93	75143	Male	55	0	Normal
94	75147	Female	72	12	Normal
95	75148	Female	72	0	Normal
96	75149	Female	55	5	Normal
97	75150	Male	43	0	Normal
98	75151	Female	45	4	Normal
99	75152	Male	20	9	Normal
100	75153	Female	47	7	Light
101	75154	Male	30	5	Normal
102	75161	Female	54	0	Normal
103	75162	Male	26	4	Normal
104	75164	Female	42	0	Normal
105	75165	Female	15	4	Light
106	75166	Female	49	18	Normal
107	75172	Female	49	7	Normal
108	75174	Male	54	0	Normal
109	75175	Female	68	4	Normal
110	75184	Male	66	3	Heavy
111	75193	Male	71	0	Normal
112	75201	Female	65	0	Heavy
113	75207	Male	40	0	Normal
114	75211	Female	64	15	Heavy
115	75226	Female	28	0	Normal
116	75227	Male	68	0	Normal
117	75231	Male	51	0	Normal
118	75249	Female	74	0	Light
119	75262	Female	63	9	Normal
120	75267	Female	49	17	Normal
121	75269	Female	31	21	Normal
122	75309	Female	86	13	Normal
123	75320	Male	63	16	Normal
124	75321	Male	47	7	Normal
125	75374	Male	31	6	Normal
126	75375	Male	35	6	Normal
127	76250	Female	23	15	Normal
128	654116	Male	31	9	Normal
129	653602	Female	39	11	Normal
130	653571	Female	63	14	Normal
131	653196	Male	10	19	Light
132	653423	Female	51	6	Normal
133	653211	Female	38	9	Normal
134	653475	Female	15	7	Normal
135	653453	Female	48	12	Normal
136	653604	Male	10	21	Normal
137	653454	Male	30	9	Normal
138	653000	Female	24	7	Light
139	653284	Female	35	4	Normal
140	653209	Female	38	14	Normal
141	653142	Male	64	18	Normal
142	652981	Female	21	9	Normal
143	653016	Male	33	11	Normal
144	652999	Female	24	13	Normal
145	653049	Male	39	7	Normal
146	653048	Male	67	9	Normal
147	652808	Male	64	12	Heavy
148	653474	Female	42	5	Normal
149	643163	Female	36	9	Normal
